# Supplementary material for: Performance of Juglone as a Natural Extract for Inhibiting SRB-Induced Corrosion of Q235 Steel in Seawater
Source: Microorganisms. 2026 Apr 24;14(5):966. doi: 10.3390/microorganisms14050966 (PMC13209834; doi:10.3390/microorganisms14050966)
Supplement: Supplementary file 1 [file microorganisms-14-00966-s001.zip]

Archive with 1 entries (1 files):
- microorganisms-4246959-supplementary.pdf
